# Supplementary material for: The mitochondrial carrier pathway transports non-canonical substrates with an odd number of transmembrane segments
Source: BMC Biol. 2020 Jan 6;18:2. doi: 10.1186/s12915-019-0733-6 (PMC6945462; doi:10.1186/s12915-019-0733-6)
Supplement: Supplementary file 6 — Additional file 6: Table S1. Individual data values for quantifications in main figures. (XSLX) [file 12915_2019_733_MOESM6_ESM.xlsx]

## Sheet: Tabelle1
	Mpc2 import into tom20D (Fig. 2a)							Mpc2 import into tom70D (Fig. 2a)
	replicate 1		replicate 2		replicate 3				replicate 1		replicate 2		replicate 3		replicate 4
time (min)	WT	tom20∆	WT	tom20∆	WT	tom20∆		time (min)	WT	tom70∆	WT	tom70∆	WT	tom70∆	WT	tom70∆
3	61.8693	85.3365	65.5753	72.2254	64.7349	62.7221		3	51.9524	35.3501	55.8529	25.1968	53.6158	31.0039	48.1196	30.5718
10	100	121.229	100	118.8	100	103.363		10	77.3552	49.6793	76.3731	55.828	65.0931	50.636	93.3563	59.3218
								30	100	68.941	100	64.4269	100	81.6561	100	80.8013
	Mpc3 import into tom20D (Fig. 2b)							Mpc3 import into tom70D (Fig. 2b)
	replicate 1		replicate 2		replicate 3				replicate 1		replicate 2		replicate 3
time (min)	WT	tom20∆	WT	tom20∆	WT	tom20∆		time (min)	WT	tom70∆	WT	tom70∆	WT	tom70∆
3	58.926	59.2892	76.4011	93.3419	93.5596	119.653		3	51.1175	25.3879	59.5552	15.414	58.473	23.1695
10	100	86.7483	100	138.563	100	157.078		10	82.2184	55.5563	44.5974	28.3437	78.8194	28.02
								30	100	54.5273	100	32.2157	100	52.4674
	Mpc2 import into tim17-5 (Fig. 3a)								Mpc3 import into tim17-5 (Fig. 3a)
	replicate 1		replicate 2		replicate 3				replicate 1		replicate 2		replicate 3
time (min)	WT	tim17-5	WT	tim17-5	WT	tim17-5		time (min)	WT	tim17-5	WT	tim17-5	WT	tim17-5
5	74.4032	77.2542	60.8741	55.7621	64.692	47.8888		5	51.4539	44.6877	54.5754	71.2987	58.0167	64.4858
30	100	102.99	100	92.1381	100	84.1882		30	100	105.834	100	122.095	100	107.69
	Mpc2 import into tim17-4 (Fig. 3c)								Mpc3 import into tim17-4 (Fig. 3c)
	replicate 1		replicate 2		replicate 3				replicate 1		replicate 2		replicate 3
time (min)	WT	tim17-4	WT	tim17-4	WT	tim17-4		time (min)	WT	tim17-4	WT	tim17-4	WT	tim17-4
5	44.2022	64.6074	48.1114	63.1792	71.116	48.1874		5	46.2885	38.4374	62.7395	63.8468	61.0352	78.5764
30	100	171.773	100	141.031	100	86.7119		30	100	85.7557	100	109.345	100	191.552
	Mpc2 import into tim22-14 (Fig. 3e)								Mpc3 import into tim22-14(Fig. 3f)
	replicate 1		replicate 2		replicate 3				replicate 1		replicate 2		replicate 3
time (min)	WT	tim22-14	WT	tim22-14	WT	tim22-14		time (min)	WT	tim22-14	WT	tim22-14	WT	tim22-14
3	33.1614	33.2569	39.7868	40.8182	57.2607	44.27		3	42.8373	31.0237	50.5205	13.3829	53.2061	18.7035
10	67.472	44.2131	66.7596	45.3406	88.884	70.8029		10	64.0857	42.8804	87.3342	28.7722	92.9888	32.1277
30	100	47.6462	100	52.6719	100	96.4279		30	100	51.9345	100	51.0813	100	64.5847
	Mpc2 import into small TIM mutants (Fig. 4a)								Mpc3 import into small TIM mutants (Fig. 4a)
	replicate 1		replicate 2		replicate 3				replicate 1		replicate 2		replicate 3		replicate 4
time (min)	tim8∆tim13∆	∆∆ Tim10-L26Q	tim8∆tim13∆	∆∆ Tim10-L26Q	tim8∆tim13∆	∆∆ Tim10-L26Q		time (min)	tim8∆tim13∆	∆∆ Tim10-L26Q	tim8∆tim13∆	∆∆ Tim10-L26Q	tim8∆tim13∆	∆∆ Tim10-L26Q	tim8∆tim13∆	∆∆ Tim10-L26Q
3	63.2615	44.1431	61.404	37.5109	56.0298	49.3486		3	61.8199	35.4418	65.066	44.1494	73.9021	47.8526	56.095	60.8229
10	100	64.0743	100	54.3529	100	52.8239		10	100	50.4588	100	56.9933	100	86.0088	100	102.176
	Mpc2 import into tim12-21, SDS (Fig. 4d)								Mpc3 import into tim12-21, SDS (Fig. 4d)
	replicate 1		replicate 2		replicate 3				replicate 1		replicate 2		replicate 3
time (min)	WT	tim12-21	WT	tim12-21	WT	tim12-21		time (min)	WT	tim12-21	WT	tim12-21	WT	tim12-21
10	100	73.6487	100	106.371	100	102.392		10	100	67.9857	100	59.3535	100	63.4717
	Mpc2 solubility in presence of different TIM9.10 concentrations (Fig. 5b)								Mpc3 solubility in presence of different TIM9.10 concentrations (Fig. 5b)
	MPC2	% soluble	% soluble	% soluble	% soluble	% soluble			MPC3	% soluble	% soluble	% soluble
	Brij35	58.7574	96.989	55.2369	75.0183	90.0974			Brij35	74.2393	96.8866	98.1267
	-	17.5655	13.1656	26.7161	28.8846	38.4978			-	42.8462	36.2466	30.0544
	0,2 mg/mL Tim9.10	2.99911	16.9361	37.5415	36.4208	33.0593			0,2 mg/mL Tim9.10	43.3123	35.2102	35.557
	1 mg/mL Tim9.10	52.7028	-	56.6598	45.1495	48.5884			1 mg/mL Tim9.10	52.9549	51.5708	50.7873
	2 mg/mL Tim9.10	58.867	-	62.9914	58.2953	60.0232			2 mg/mL Tim9.10	56.1575	60.1446	57.7319
	4 mg/mL Tim9.10	71.7419	58.0184	58.3586	61.0495	62.273			4 mg/mL Tim9.10	59.229	64.246	63.8478
	Mpc2 solubility in presence of TIM9.10 mutants (Fig. 5e)								Mpc3 solubility in presence of TIM9.10 mutants (Fig. 5e)
	MPC2	% soluble	% soluble	% soluble					MPC3	% soluble	% soluble	% soluble
	-	23.1311	15.4407	29.7506					-	23.9639	18.471	31.6066
	Tim9.10_WT	42.9915	43.4707	44.7468					Tim9.10_WT	62.6236	60.0041	72.2876
	Tim9.10_V29K	20.4133	18.5551	18.2236					Tim9.10_V29K	30.1995	23.5135	37.4331
	Tim9.10_F33Q	25.3631	20.3938	18.751					Tim9.10_F33Q	42.2789	29.3835	40.8177
	Tim9.10_M32K	13.9563	15.8305	12.4567					Tim9.10_M32K	37.342	21.9892	27.149
	Tim9.10_F70SF33Q	15.2966	14.5872	5.87423					Tim9.10_F70SF33Q	39.6712	27.5428	23.1007
