# Supplementary material for: The mitochondrial carrier pathway transports non-canonical substrates with an odd number of transmembrane segments
Source: BMC Biol. 2020 Jan 6;18:2. doi: 10.1186/s12915-019-0733-6 (PMC6945462; doi:10.1186/s12915-019-0733-6)
Supplement: Supplementary file 7 — Additional file 7: Table S2. Individual data values for quantifications in supplementary figures. (XSLX) [file 12915_2019_733_MOESM7_ESM.xlsx]

## Sheet: Tabelle1
	Mpc3 import into tom70D, SDS (Fig. S2g)
		replicate 1		replicate 2		replicate 3
	time (min)	WT	tom70∆	WT	tom70∆	WT	tom70∆
	3	46.8956	36.0548	34.9975	21.3955	48.479	28.1446
	10	98.8539	48.1028	46.9334	28.0288	66.4	40.6621
	30	100	67.8698	100	53.6356	100	30.6774
	Mpc1 solubility in presence of different TIM9.10 concentrations (Supp. Fig. 5a)							Mpc1 solubility in presence of TIM9.10 mutants (Supp. Fig. 5b)
	MPC1	% soluble	% soluble	% soluble				MPC1	% soluble	% soluble	% soluble
	Brij35	91.4581	99.9932	96.3765				-	51.8028	35.3376	43.6745
	-	30.7338	38.4679	40.9359				Tim9.10_WT	61.4957	74.0375	77.966
	0,2 mg/mL Tim9.10	33.6799	38.164	46.9764				Tim9.10_V29K	50.3644	36.2517	48.7861
	1 mg/mL Tim9.10	48.5767	58.0958	65.0339				Tim9.10_F33Q	55.3732	41.5247	53.5135
	2 mg/mL Tim9.10	64.8695	69.3982	77.6373				Tim9.10_M32K	46.741	39.8685	51.7788
	4 mg/mL Tim9.10	69.079	72.0881	85.3365				Tim9.10_F70SF33Q	49.367	47.3962	39.0139
	Mpc1 solubility in presence of different TIM8.13 concentrations (Supp. Fig. 5c)							Mpc2 solubility in presence of different TIM8.13 concentrations (Supp. Fig. 5c)							Mpc3 solubility in presence of different TIM8.13 concentrations (Supp. Fig. 5c)
	MPC1	% soluble	% soluble	% soluble				MPC2	% soluble	% soluble	% soluble				MPC3	% soluble	% soluble	% soluble
	Brij35	82.266	94.8792	92.5226				Brij35	78.7432	97.8857	99.03				Brij35	86.2794	98.2951	99.0977
	-	41.0813	31.1102	46.8299				-	31.6901	8.42849	16.7972				-	30.3585	24.4758	37.8628
	0,2 mg/mL Tim8.13	43.6235	31.2037	23.2408				0,2 mg/mL Tim8.13	27.4966	13.5915	10.6974				0,2 mg/mL Tim8.13	28.5743	29.6211	33.7221
	1 mg/mL Tim8.13	51.352	40.885	23.0151				1 mg/mL Tim8.13	37.5756	22.6107	7.82538				1 mg/mL Tim8.13	42.9826	39.1253	44.1328
	2 mg/mL Tim8.13	55.5805	57.4349	20.9665				2 mg/mL Tim8.13	35.8882	18.2032	8.17354				2 mg/mL Tim8.13	41.8508	51.7114	59.5411
	4 mg/mL Tim8.13	72.847	69.9563	27.6586				4 mg/mL Tim8.13	43.6545	22.6187	6.70704				4 mg/mL Tim8.13	48.4355	53.9243	64.1589
